# Supplementary material for: Context-dependent plant–bird interactions shape polychory across the antagonism–mutualism continuum
Source: Commun Biol. 2026 Apr 28;9:739. doi: 10.1038/s42003-026-10142-x (PMC13226708; doi:10.1038/s42003-026-10142-x)
Supplement: Supplementary file 3 — Supplementary Data 1 [file 42003_2026_10142_MOESM3_ESM.xlsx]

## Sheet: Dataset1
Bird species	Plant species	N	Predation	Defleshing	Dispersal	Endozochory	Stomatochory	Epizoochory
Carduelis carduelis	Arbutus unedo	8	25	0	75	100	0	0
	Helianthus annuus	21	100	0	0	0	0	0
	Ligustrum japonicum	5	100	0	0	0	0	0
	Olea europaea europaea	8	0	100	0	0	0	0
	Pistacia lentiscus	5	100	0	0	0	0	0
	Silybum marianum	71	100	0	0	0	0	0
	Ulmus minor	215	100	0	0	0	0	0
Chloris chloris	Fraxinus angustifolia	2	100	0	0	0	0	0
	Fraxinus excelsior	66	100	0	0	0	0	0
	Helianthus annuus	25	100	0	0	0	0	0
	Lantana x strigocamara	316	89.87	10.13	0	0	0	0
	Ligustrum japonicum	555	100	0	0	0	0	0
	Morus alba	184	65.22	0	34.78	98.44	1.56	0
	Morus nigra	89	66.29	0	33.71	100	0	0
	Myrtus communis	100	51	0	49	100	0	0
	Olea europaea europaea	98	0	96.94	3.06	0	100	0
	Pistacia lentiscus	47	97.87	0	2.13	100	0	0
	Silybum marianum	159	100	0	0	0	0	0
	Ulmus minor	449	100	0	0	0	0	0
Coloeus monedula	Ficus microcarpa	50	0	0	100	100	0	0
	Lantana x strigocamara	43	0	0	100	100	0	0
	Livistona chinensis	11	0	45.45	54.55	0	100	0
	Morus nigra	10	0	0	100	100	0	0
	Quercus ilex	16	0	31.25	68.75	0	100	0
	Washingtonia robusta	10	0	0	100	100	0	0
Columba livia	Celtis australis	190	0	0	100	100	0	0
	Ficus microcarpa	8	100	0	0	0	0	0
	Helianthus annuus	33	100	0	0	0	0	0
	Lantana x strigocamara	127	0	0	100	100	0	0
	Olea europaea europaea	14	0	92.86	7.14	100	0	0
	Washingtonia robusta	9	0	0	100	100	0	0
Columba palumbus	Celtis australis	112	0	0	100	100	0	0
	Ficus microcarpa	66	100	0	0	0	0	0
	Helianthus annuus	15	100	0	0	0	0	0
	Melia azedarach	31	0	0	100	100	0	0
	Morus alba	5	100	0	0	0	0	0
	Morus nigra	17	100	0	0	0	0	0
	Quercus ilex	23	100	0	0	0	0	0
	Ulmus minor	69	100	0	0	0	0	0
Curruca communis	Morus alba	4	0	0	100	100	0	0
	Olea europaea europaea	7	0	100	0	0	0	0
	Pistacia lentiscus	5	0	0	100	100	0	0
Curruca melanocephala	Arbutus unedo	9	0	0	100	100	0	0
	Celtis australis	11	0	100	0	0	0	0
	Ficus microcarpa	8	0	0	100	100	0	0
	Lantana x strigocamara	61	0	0	100	98.36	1.64	0
	Ligustrum japonicum	7	0	0	100	100	0	0
	Melia azedarach	3	0	100	0	0	0	0
	Morus alba	10	0	0	100	100	0	0
	Myrtus communis	7	0	0	100	100	0	0
	Olea europaea	3	0	100	0	0	0	0
	Olea europaea europaea	50	0	98	2	0	0	0
	Pistacia lentiscus	22	0	0	100	100	0	0
	Punica granatum	3	0	0	100	100	0	0
	Washingtonia robusta	4	0	0	100	75	25	0
Cyanopica cooki	Celtis australis	60	0	25	75	75.56	24.44	0
	Helianthus annuus	7	100	0	0	0	0	0
	Melia azedarach	168	0	38.1	61.9	58.65	41.35	0
	Morus alba	171	1.75	0	98.25	83.33	16.67	0
	Morus nigra	42	0	0	100	61.9	38.1	0
	Olea europaea	16	0	56.25	43.75	0	100	0
	Olea europaea europaea	88	0	53.41	46.59	19.51	80.49	0
	Phoenix dactylifera	59	0	64.41	35.59	0	100	0
	Pistacia lentiscus	69	0	0	100	100	0	0
	Pyrus bourgaeana	87	0	94.25	5.75	0	100	0
	Rubus ulmifolius	28	0	0	100	100	0	0
	Washingtonia robusta	90	0	0	100	75.56	24.44	0
Fringilla coelebs	Arbutus unedo	2	100	0	0	0	0	0
	Celtis australis	3	0	100	0	0	0	0
	Fraxinus angustifolia	56	100	0	0	0	0	0
	Fraxinus excelsior	31	96.77	0	3.23	0	100	0
	Myrtus communis	2	100	0	0	0	0	0
	Olea europaea	4	0	100	0	0	0	0
	Olea europaea europaea	74	0	100	0	0	0	0
Linaria cannabina	Helianthus annuus	7	100	0	0	0	0	0
	Morus alba	40	67.5	0	32.5	100	0	0
	Silybum marianum	2	100	0	0	0	0	0
	Ulmus minor	134	100	0	0	0	0	0
Myiopsitta monachus	Campsis radicans	22	54.55	0	45.45	0	100	0
	Celtis australis	181	55.25	43.09	1.66	0	100	0
	Cercis siliquastrum	13	100	0	0	0	0	0
	Cupressus sempervirens	6	66.67	0	33.33	0	100	0
	Eriobotrya japonica	31	0	96.77	3.23	0	100	0
	Ficus carica	93	0	0	100	73.12	4.3	22.58
	Ficus microcarpa	70	0	0	100	88.57	0	11.43
	Fraxinus angustifolia	399	100	0	0	0	0	0
	Fraxinus excelsior	9	100	0	0	0	0	0
	Ligustrum japonicum	865	94.57	0	5.43	0	100	0
	Livistona chinensis	24	0	79.17	20.83	0	100	0
	Melia azedarach	125	98.4	1.6	0	0	0	0
	Morus alba	359	52.09	0	47.91	85.47	0.58	13.95
	Morus nigra	86	60.47	0	39.53	73.53	8.82	17.65
	Olea europaea	95	0	92.63	7.37	0	100	0
	Olea europaea europaea	76	0	94.74	5.26	0	100	0
	Phoenix canariensis	50	64	34	2	0	100	0
	Phoenix dactylifera	85	49.41	49.41	1.18	0	100	0
	Platycladus orientalis	117	100	0	0	0	0	0
	Prunus dulcis	36	100	0	0	0	0	0
	Punica granatum	10	100	0	0	0	0	0
	Pyrus bourgaeana	22	0	86.36	13.64	0	100	0
	Quercus ilex	104	33.65	51.92	14.42	0	100	0
	Quercus suber	10	0	70	30	0	100	0
	Styphnolobium japonicum	382	97.38	0	2.62	0	100	0
	Tipuana tipu	65	100	0	0	0	0	0
	Ulmus minor	148	100	0	0	0	0	0
	Washingtonia robusta	255	0	91.76	8.24	0	100	0
Oriolus oriolus	Ficus carica	9	0	0	100	100	0	0
	Morus alba	22	0	0	100	100	0	0
Passer domesticus	Arbutus unedo	28	0	0	100	96.43	3.57	0
	Catalpa bignonioides	5	100	0	0	0	0	0
	Celtis australis	25	0	68	32	87.5	12.5	0
	Ficus carica	26	0	0	100	100	0	0
	Ficus microcarpa	22	0	0	100	90.91	9.09	0
	Helianthus annuus	11	100	0	0	0	0	0
	Lantana x strigocamara	92	16.3	83.7	0	0	0	0
	Ligustrum japonicum	11	100	0	0	0	0	0
	Livistona chinensis	5	0	100	0	0	0	0
	Melia azedarach	1	0	100	0	0	0	0
	Morus alba	19	5.26	0	94.74	77.78	22.22	0
	Morus nigra	31	32.26	0	67.74	95.24	4.76	0
	Myrtus communis	22	31.82	0	68.18	93.33	6.67	0
	Olea europaea	9	0	88.89	11.11	0	100	0
	Olea europaea europaea	26	0	100	0	0	0	0
	Phoenix canariensis	35	0	94.29	5.71	50	50	0
	Phoenix dactylifera	5	0	100	0	0	0	0
	Pistacia lentiscus	8	62.5	25	12.5	100	0	0
	Punica granatum	2	100	0	0	0	0	0
	Silybum marianum	2	100	0	0	0	0	0
	Styphnolobium japonicum	26	0	100	0	0	0	0
	Ulmus minor	60	100	0	0	0	0	0
	Washingtonia robusta	88	0	69.32	30.68	100	0	0
Passer hispaniolensis	Celtis australis	29	0	100	0	0	0	0
	Ficus carica	1	0	0	100	100	0	0
	Ficus microcarpa	7	0	0	100	42.86	57.14	0
	Helianthus annuus	22	100	0	0	0	0	0
	Morus alba	8	0	0	100	100	0	0
	Olea europaea europaea	10	0	100	0	0	0	0
	Silybum marianum	20	100	0	0	0	0	0
	Ulmus minor	21	100	0	0	0	0	0
Passer montanus	Celtis australis	1	0	100	0	0	0	0
	Morus alba	8	0	0	100	100	0	0
	Ulmus minor	23	100	0	0	0	0	0
Pica pica	Celtis australis	6	0	0	100	83.33	16.67	0
	Ficus microcarpa	4	0	0	100	100	0	0
	Fraxinus angustifolia	3	66.67	0	33.33	0	100	0
	Fraxinus excelsior	2	50	0	50	0	100	0
	Helianthus annuus	10	100	0	0	0	0	0
	Morus alba	14	0	0	100	100	0	0
	Morus nigra	4	0	0	100	100	0	0
	Olea europaea	15	0	93.33	6.67	0	100	0
	Olea europaea europaea	20	0	0	100	90	10	0
	Quercus ilex	45	0	8.89	91.11	0	100	0
	Quercus suber	9	0	0	100	0	100	0
	Washingtonia robusta	26	0	0	100	100	0	0
Psittacula krameri	Campsis radicans	132	71.21	0	28.79	0	100	0
	Catalpa bignonioides	73	97.26	0	2.74	0	100	0
	Celtis australis	786	82.57	15.78	1.65	0	100	0
	Ceratonia siliqua	92	89.13	0	10.87	0	100	0
	Cercis siliquastrum	137	93.43	0	6.57	0	100	0
	Citrus x aurantium	65	0	93.85	6.15	0	100	0
	Cupressus sempervirens	22	63.64	0	36.36	0	100	0
	Eriobotrya japonica	35	0	85.71	14.29	0	100	0
	Feijoa sellowiana	12	0	0	100	66.67	33.33	0
	Ficus carica	153	0	0	100	73.2	2.61	24.18
	Ficus microcarpa	291	0	0	100	90.03	1.03	8.93
	Fraxinus angustifolia	176	100	0	0	0	0	0
	Fraxinus excelsior	16	100	0	0	0	0	0
	Helianthus annuus	183	100	0	0	0	0	0
	Ligustrum japonicum	888	86.49	0	13.51	0	100	0
	Livistona chinensis	347	0	68.88	31.12	0	100	0
	Magnolia grandiflora	126	96.83	0	3.17	0	75	25
	Melia azedarach	204	96.08	0.49	3.43	0	100	0
	Morus alba	253	28.06	0	71.94	87.91	5.49	6.59
	Morus nigra	127	22.05	0	77.95	71.72	16.16	12.12
	Myrtus communis	117	19.66	0	80.34	85.11	10.64	4.26
	Olea europaea	208	0	63.94	36.06	0	100	0
	Olea europaea europaea	287	47.74	45.99	6.27	0	100	0
	Phoenix canariensis	408	30.39	53.92	15.69	1.56	98.44	0
	Phoenix dactylifera	742	70.49	25.88	3.64	0	100	0
	Platycladus orientalis	41	92.68	0	7.32	0	66.67	33.33
	Prunus dulcis	96	83.33	0	16.67	0	100	0
	Punica granatum	4	75	0	25	0	0	100
	Pyrus bourgaeana	95	31.58	55.79	12.63	0	100	0
	Quercus ilex	135	27.41	25.19	47.41	0	100	0
	Quercus suber	1	0	100	0	0	0	0
	Silybum marianum	103	40.78	0	59.22	0	100	0
	Styphnolobium japonicum	411	94.4	0.24	5.35	0	100	0
	Tipuana tipu	18	88.89	0	11.11	0	100	0
	Ulmus minor	499	90.98	0	9.02	0	100	0
	Washingtonia robusta	284	0	77.46	22.54	0	100	0
Serinus serinus	Helianthus annuus	8	100	0	0	0	0	0
	Lantana x strigocamara	5	0	100	0	0	0	0
	Morus alba	8	37.5	0	62.5	100	0	0
	Silybum marianum	2	100	0	0	0	0	0
	Ulmus minor	269	100	0	0	0	0	0
Streptopelia decaocto	Celtis australis	35	0	2.86	97.14	100	0	0
	Ficus microcarpa	7	100	0	0	0	0	0
	Fraxinus excelsior	2	100	0	0	0	0	0
	Helianthus annuus	81	100	0	0	0	0	0
	Lantana x strigocamara	46	0	0	100	100	0	0
	Olea europaea	2	0	100	0	0	0	0
	Ulmus minor	147	100	0	0	0	0	0
Sturnus unicolor	Celtis australis	53	0	0	100	90.57	9.43	0
	Ficus carica	21	0	0	100	100	0	0
	Ficus microcarpa	67	0	0	100	85.07	14.93	0
	Lantana x strigocamara	25	0	0	100	100	0	0
	Ligustrum japonicum	2	0	0	100	100	0	0
	Melia azedarach	6	0	0	100	100	0	0
	Morus alba	251	0	0	100	77.29	22.31	0.4
	Morus nigra	258	0.78	0	99.22	73.05	26.95	0
	Olea europaea	10	0	60	40	25	75	0
	Olea europaea europaea	36	0	11.11	88.89	93.75	6.25	0
	Phoenix canariensis	19	0	42.11	57.89	45.45	54.55	0
	Phoenix dactylifera	14	0	100	0	0	0	0
	Styphnolobium japonicum	25	0	64	36	66.67	33.33	0
	Washingtonia robusta	139	0	0	100	98.56	1.44	0
Sylvia atricapilla	Arbutus unedo	24	0	0	100	100	0	0
	Celtis australis	26	0	76.92	23.08	100	0	0
	Ficus microcarpa	139	0	0	100	99.28	0.72	0
	Lantana x strigocamara	129	0	0	100	96.9	3.1	0
	Ligustrum japonicum	30	0	0	100	100	0	0
	Melia azedarach	77	0	77.92	22.08	82.35	17.65	0
	Morus alba	8	0	0	100	100	0	0
	Myrtus communis	21	0	0	100	100	0	0
	Olea europaea	12	0	100	0	0	0	0
	Olea europaea europaea	309	0	86.41	13.59	97.62	2.38	0
	Phoenix canariensis	17	0	100	0	0	0	0
	Phoenix dactylifera	5	0	100	0	0	0	0
	Pistacia lentiscus	55	0	0	100	100	0	0
	Punica granatum	5	0	0	100	100	0	0
	Rubus ulmifolius	10	0	0	100	100	0	0
	Washingtonia robusta	107	0	0	100	94.39	5.61	0
Sylvia borin	Ficus carica	2	0	0	100	100	0	0
	Ficus microcarpa	1	0	0	100	100	0	0
	Lantana x strigocamara	8	0	0	100	100	0	0
	Morus alba	476	3.15	0	96.85	100	0	0
	Morus nigra	204	17.16	0	82.84	99.41	0.59	0
	Pistacia lentiscus	23	0	0	100	100	0	0
	Rubus ulmifolius	4	0	0	100	100	0	0
Thectocercus acuticaudatus	Celtis australis	53	100	0	0	0	0	0
	Helianthus annuus	4	100	0	0	0	0	0
	Phoenix dactylifera	10	0	100	0	0	0	0
Turdus merula	Arbutus unedo	2	0	0	100	100	0	0
	Celtis australis	49	0	0	100	95.92	4.08	0
	Ficus carica	14	0	0	100	92.86	7.14	0
	Ficus microcarpa	239	0	0	100	91.63	8.37	0
	Lantana x strigocamara	159	0	0	100	98.74	1.26	0
	Ligustrum japonicum	23	0	0	100	100	0	0
	Livistona chinensis	112	0	29.46	70.54	74.68	25.32	0
	Melia azedarach	35	0	2.86	97.14	85.29	14.71	0
	Morus alba	156	0	0	100	89.1	10.9	0
	Morus nigra	121	2.48	0	97.52	77.12	22.88	0
	Myrtus communis	33	0	0	100	93.94	6.06	0
	Olea europaea	54	0	59.26	40.74	63.64	36.36	0
	Olea europaea europaea	78	0	0	100	97.44	2.56	0
	Phoenix canariensis	65	0	36.92	63.08	65.85	34.15	0
	Pistacia lentiscus	24	0	0	100	100	0	0
	Punica granatum	4	0	0	100	100	0	0
	Quercus suber	1	0	0	100	0	100	0
	Rubus ulmifolius	7	0	0	100	100	0	0
	Styphnolobium japonicum	2	0	0	100	100	0	0
	Washingtonia robusta	349	0	0	100	97.13	2.87	0
Turdus philomelos	Celtis australis	6	0	100	0	0	0	0
	Ligustrum japonicum	13	0	0	100	100	0	0
	Melia azedarach	36	0	0	100	100	0	0
	Olea europaea	1	0	100	0	0	0	0
	Olea europaea europaea	83	0	0	100	100	0	0
	Pistacia lentiscus	3	0	0	100	100	0	0
	Rubus ulmifolius	1	0	0	100	100	0	0

## Sheet: Info
Percentage of fruits from each plant species in which seeds were predated (Predation) or dispersed (Dispersal) or the pulp removed (Defleshing) by each bird species, based on focal bird observations (up to five minutes). The corresponding seed dispersal mechanism (Endozoochory, Stomatochory or Epizoochory) is also indicated. Percentages for dispersal mechanisms are calculated relative to the tota…
