# Supplementary material for: Context-dependent plant–bird interactions shape polychory across the antagonism–mutualism continuum
Source: Commun Biol. 2026 Apr 28;9:739. doi: 10.1038/s42003-026-10142-x (PMC13226708; doi:10.1038/s42003-026-10142-x)
Supplement: Supplementary file 4 — Supplementary Data 2 [file 42003_2026_10142_MOESM4_ESM.xlsx]

## Sheet: Dataset2
Bird species	Sample type	Origin data	N samples	Plant species/genus	N seeds	Percentage of intact seeds
Carduelis carduelis	F	Net	2	Morus sp.	6	0.5
Chloris chloris	F	Net	1	Ficus sp.	5	0.6
	F	Net	7	Morus sp.	17	0.7059
Coloeus monedula	F	Roost	7	Ficus sp.	42	1
	P	Nest	3	Livistona chinensis	5	1
	F	Roost	19	Morus sp.	59	1
	P	Roost	7	Olea europaea europaea	12	1
Columba livia	F	Roost	40	Ficus sp.	4*	0
	P/ F	Nest	44	Lantana x strigocamara	91	1
	F	Roost	40	Ligustrum sp.	6*	0
	F	Roost	50	Morus sp.	10*	0
Columba palumbus	P	Roost	21	Celtis australis	34	1
	F	Roost	8	Ficus sp.	1*	0
	P	Roost	248	Melia azedarach	248	1
	F	Roost	53	Morus sp.	2*	0
	P	Roost	45	Olea europaea	67	1
	P	Roost	7	Olea europaea europaea	18	1
	F/P	Roost	100	Quercus sp.	50*	0
Curruca melanocephala	F	Net	1	Morus sp.	1	1
Cyanopica cooki	F	Net	1	Ficus sp.	6	1
	F	Net	1	Morus sp.	2	1
Linaria cannabina	F	Net	1	Morus sp.	2	1
Myiopsitta monachus	F	Nest	2	Arbutus unedo	8	0.875
	F	Nest/Net	19	Ficus sp.	43	0.6227
	F	Nest/Net	10	Morus sp.	19*	0.9474
Passer domesticus	F	Net	1	Morus sp.	5*	0.8
Psittacula krameri	F	Roost/Net	64	Ficus sp.	380	0.6342
	F	Roost/Net	55	Morus sp.	117	0.9658
	F	Roost	3	Myrtus communis	5	1
Serinus serinus	F	Net	2	Morus sp.	3*	0.6667
Streptopelia decaocto	P	Nest	13	Celtis australis	15	1
	F	Nest/Net	14	Ficus sp.	1*	0
	P/F	Nest	44	Lantana x strigocamara	48	1
	F	Nest/Net	18	Morus sp.	4*	0
Sturnus unicolor	F	Roost/Net	25	Ficus sp.	45	1
	F	Roost/Net	12	Morus sp.	21	1
	P	Roost	5	Olea europaea europaea	6	1
	P	Roost	18	Washingtonia sp.	35	1
Sylvia atricapilla	F	Net	4	Morus sp.	4	1
Sylvia borin	F	Net	6	Morus sp.	9	1
Turdus merula	F	Net	20	Ficus sp.	37	1
	F	Net	3	Lantana x strigocamara	3	1
	F	Net	17	Morus sp.	23	1

## Sheet: Info
Percentage of intact seeds in faecal samples (F) and regurgitated pellets (P) (Sample type) from different bird species recorded in the study area between 2015 and 2023. Samples were collected at roosting (Roost) and nesting sites (Nest) or obtained from individuals captured in mist nets during bird ringing sessions (Net) (Origin data). Seeds were identified to the finest possible taxonomic level…
