# Supplementary material for: Context-dependent plant–bird interactions shape polychory across the antagonism–mutualism continuum
Source: Commun Biol. 2026 Apr 28;9:739. doi: 10.1038/s42003-026-10142-x (PMC13226708; doi:10.1038/s42003-026-10142-x)
Supplement: Supplementary file 5 — Supplementary Data 3 [file 42003_2026_10142_MOESM5_ESM.xlsx]

## Sheet: dataset3
Uni-seeded fruits
Plant species	Fruit type	Bird species	Origin data	Seed dispersal	N	Ripeness	% intact seeds
Celtis australis	Drupaceous	Cyanopica cooki	Direct observation	Stomatochory	11	Ripe	100
		Myiopsitta monachus	Direct observation	Stomatochory	3	Ripe	100
		P.krameri /M.monachus	Perch	Stomatochory	32	Ripe	100
		P.krameri /M.monachus	Perch	Stomatochory	56	Unripe	12.5
		Passer domesticus	Direct observation	Stomatochory	1	Ripe	100
		Pica pica	Direct observation	Stomatochory	1	Ripe	100
		Psittacula krameri	Direct observation	Stomatochory	4	Ripe	100
		Psittacula krameri	Direct observation	Stomatochory	9	Unripe	22.22
		Sturnus unicolor	Direct observation	Stomatochory	5	Ripe	100
		Turdus merula	Perch	Stomatochory	2	Ripe	100
Fraxinus angustifolia	Dry	Pica pica	Direct observation	Stomatochory	1	Ripe	0
Fraxinus excelsior	Dry	Fringilla coelebs	Direct observation	Stomatochory	1	Ripe	0
		Pica pica	Direct observation	Stomatochory	1	Unripe	0
Ligustrum japonicum	Drupaceous	Myiopsitta monachus	Direct observation	Stomatochory	47	Ripe	29.78
		Myiopsitta monachus	Perch	Stomatochory	137	Unripe	29.41
		Psittacula krameri	Direct observation	Stomatochory	120	Unripe	27.5
		Psittacula krameri	Perch	Stomatochory	100	Ripe	44
Livistona chinensis	Drupaceous	Coloelus monedula	Direct observation	Stomatochory	6	Ripe	100
		Myiopsitta monachus	Direct observation	Stomatochory	5	Ripe	100
		Psittacula krameri	Direct observation	Stomatochory	108	Ripe	100
		Psittacula krameri	Perch	Stomatochory	123	Ripe	100
Olea europaea	Drupaceous	Coloeus monedula	Perch	Stomatochory	9	Ripe	100
		Coloeus monedula	Perch	Stomatochory	14	Ripe	100
		Cyanopica cooki	Direct observation	Stomatochory	7	Ripe	100
		Myiopsitta monachus	Direct observation	Stomatochory	7	Ripe	100
		Passer domesticus	Direct observation	Stomatochory	1	Ripe	100
		Pica pica	Direct observation	Stomatochory	1	Ripe	100
		Psittacula krameri	Direct observation	Stomatochory	75	Ripe	100
		Psittacula krameri	Perch	Stomatochory	66	Ripe	100
		Sturnus unicolor	Direct observation	Stomatochory	3	Ripe	100
		Turdus merula	Direct observation	Stomatochory	8	Ripe	100
Olea europaea europaea	Drupaceous	Chloris chloris	Direct observation	Stomatochory	3	Ripe	100
		Myiopsitta monachus	Direct observation	Stomatochory	4	Ripe	100
		Pica pica	Direct observation	Stomatochory	2	Ripe	100
		Psittacula krameri	Direct observation	Stomatochory	18	Ripe	89.89
		Psittacula krameri	Direct observation	Stomatochory	6	Ripe	100
		Sturnus unicolor	Direct observation	Stomatochory	2	Ripe	100
		Sylvia atricapilla	Direct observation	Stomatochory	1	Ripe	100
		Turdus merula	Direct observation	Stomatochory	2	Ripe	100
Phoenix canariensis	Drupaceous	Myiopsitta monachus	Direct observation	Stomatochory	1	Ripe	100
		Passer domesticus	Direct observation	Stomatochory	1	Ripe	100
		Psittacula krameri	Direct observation	Stomatochory	61	Ripe	100
		Psittacula krameri	Direct observation	Stomatochory	2	Unripe	0
		Psittacula krameri	Perch	Stomatochory	18	Unripe	22.22
		Sturnus unicolor	Direct observation	Stomatochory	6	Ripe	100
		Turdus merula	Direct observation	Stomatochory	14	Ripe	100
Phoenix dactylifera	Drupaceous	Cyanopica cooki	Direct observation	Stomatochory	21	Ripe	100
		Myiopsitta monachus	Perch	Stomatochory	4	Ripe	100
		Psittacula krameri	Direct observation	Stomatochory	17	Ripe	100
		Psittacula krameri	Perch	Stomatochory	21	Ripe	100
		Psittacula krameri	Perch	Stomatochory	61	Unripe	11.47
Prunus dulcis	Dry	P.krameri/M.monachus	Perch	Stomatochory	247	Ripe	40.89
		Psittacula krameri	Direct observation	Stomatochory	6	Ripe	0
		Psittacula krameri	Direct observation	Stomatochory	10	Ripe	10
		Psittacula krameri	Perch	Stomatochory	5	Ripe	100
Quercus ilex	Dry	Coloeus monedula	Direct observation	Stomatochory	6	Unripe	66.67
		Coloeus monedula	Perch	Stomatochory	7	Ripe	85.72
		Coloeus monedula	Perch	Stomatochory	4	Unripe	100
		Myiopsitta monachus	Direct observation	Stomatochory	1	Ripe	100
		Myiopsitta monachus	Direct observation	Stomatochory	1	Unripe	100
		Pica pica	Direct observation	Stomatochory	41	Ripe	61
		Pica pica	Direct observation	Stomatochory	6	Unripe	66.67
		Pica pica	Direct observation	Synzoochory	5	Ripe	100
		Pica pica	Direct observation	Synzoochory	1	Unripe	100
		Psittacula krameri	Direct observation	Stomatochory	2	Ripe	100
		Psittacula krameri	Direct observation	Stomatochory	4	Unripe	25
		Psittacula krameri	Perch	Stomatochory	72	Ripe	63.89
		Psittacula krameri	Perch	Stomatochory	98	Unripe	75.51
Quercus suber	Dry	Myiopsitta monachus	Direct observation	Stomatochory	1	Ripe	100
		Myiopsitta monachus	Direct observation	Stomatochory	2	Unripe	100
		Pica pica	Direct observation	Stomatochory	9	Ripe	100
		Pica pica	Direct observation	Synzoochory	1	Ripe	100
		Psittacula krameri	Direct observation	Stomatochory	45	Unripe	100
Washingtonia robusta	Drupaceous	Cyanopica cyanus	Direct observation	Stomatochory	22	Ripe	100
		Myiopsitta monachus	Direct observation	Stomatochory	21	Ripe	100
		Psittacula krameri	Direct observation	Stomatochory	64	Ripe	100
		Sturnus unicolor	Direct observation	Stomatochory	64	Ripe	100
		Sylvia atricapilla	Direct observation	Stomatochory	64	Ripe	100
		Sylvia melanocephala	Direct observation	Stomatochory	64	Ripe	100
		Turdus merula	Direct observation	Stomatochory	64	Ripe	100
Multi-seeded fruits
Plant species		Bird species	Origin data	Seed dispersal	N	Ripeness	% intact seeds
Arbutus unedo	Berry-like	Passer domesticus	Direct observation	Stomatochory	1	Ripe	100
Campsis radicans	Dry	Myiopsitta monachus	Direct observation	Stomatochory	10	Unripe	60
		Psittacula krameri	Direct observation	Stomatochory	38	Unripe	60
Catalpa bignonioides	Dry	Passer domesticus	Direct observation	Stomatochory	1	Ripe	0
		Psittacula krameri	Direct observation	Stomatochory	2	Ripe	80
Ceratonia siliqua	Dry	Psittacula krameri	Direct observation	Stomatochory	10	Unripe	74
		Psittacula krameri	Perch	Stomatochory	14	Ripe	64.28
		Psittacula krameri	Perch	Stomatochory	15	Unripe	62
Cercis siliquastrum	Dry	Myiopsitta monachus	Direct observation	Stomatochory	2	Unripe	40
		Psittacula krameri	Direct observation	Stomatochory	2	Ripe	80
		Psittacula krameri	Direct observation	Stomatochory	7	Unripe	28
Citrus x sinensis	Drupaceous	Psittacula krameri	Direct observation	Stomatochory	4	Ripe	100
		Psittacula krameri	Perch	Stomatochory	9	Ripe	100
Cupressus sempervirens	Dry	Myiopsitta monachus	Direct observation	Stomatochory	2	Unripe	60
		Psittacula krameri	Direct observation	Stomatochory	8	Unripe	78
		Psittacula krameri	Perch	Stomatochory	13	Ripe	57.78
Eriobotrya japonica	Drupaceous	Myiopsitta monachus	Direct observation	Stomatochory	1	Ripe	100
		Psittacula krameri	Direct observation	Stomatochory	5	Ripe	100
		Psittacula krameri	Perch	Stomatochory	3	Ripe	100
Feijoa sellowiana	Berry-like	Psittacula krameri	Direct observation	Stomatochory	4	Ripe	98.57
		Psittacula krameri	Perch	Stomatochory	22	Unripe	95.45
Ficus carica	Berry-like	Myiopsitta monachus	Direct observation	Epizoochory	5	Ripe	100
		Myiopsitta monachus	Direct observation	Stomatochory	2	Ripe	100
		Psittacula krameri	Direct observation	Epizoochory	11	Ripe	100
		Psittacula krameri	Direct observation	Stomatochory	4	Ripe	100
		Turdus merula	Direct observation	Stomatochory	1	Ripe	100
Magnolia grandiflora	Dry	Psittacula krameri	Direct observation	Stomatochory	3	Unripe	60
		Psittacula krameri	Perch	Stomatochory	9	Unripe	70
Melia azedarach	Drupaceous	Cyanopica cooki	Direct observation	Stomatochory	43	Ripe	100
		Myiopsitta monachus	Perch	Stomatochory	11	Ripe	83
		Psittacula krameri	Direct observation	Stomatochory	2	Ripe	100
		Psittacula krameri	Direct observation	Stomatochory	5	Unripe	10
		Psittacula krameri	Perch	Stomatochory	25	Ripe	100
		Sylvia atricapilla	Direct observation	Stomatochory	3	Ripe	10
		Turdus merula	Direct observation	Stomatochory	5	Ripe	100
Morus alba	Berry-like	Chloris chloris	Direct observation	Stomatochory	1	Unripe	50
		Cyanopica cooki	Direct observation	Stomatochory	28	Ripe	100
		Myiopsitta monachus	Direct observation	Epizoochory	2	Ripe	100
		Myiopsitta monachus	Direct observation	Epizoochory	2	Unripe	100
		Passer domesticus	Direct observation	Stomatochory	4	Ripe	80
		Psittacula krameri	Direct observation	Epizoochory	1	Ripe	100
		Psittacula krameri	Direct observation	Epizoochory	7	Unripe	100
		Psittacula krameri	Direct observation	Stomatochory	10	Ripe	100
		Psittacula krameri	Perch	Stomatochory	6	Unripe	100
		Sturnus unicolor	Direct observation	Stomatochory	56	Ripe	100
		Turdus merula	Direct observation	Stomatochory	16	Ripe	100
Morus nigra	Berry-like	Cyanopica cooki	Direct observation	Stomatochory	16	Ripe	100
		Myiopsitta monachus	Direct observation	Stomatochory	1	Ripe	100
		Passer domesticus	Direct observation	Stomatochory	1	Unripe	50
		Psittacula krameri	Direct observation	Epizoochory	2	Ripe	100
		Psittacula krameri	Direct observation	Stomatochory	14	Ripe	100
		Sturnus unicolor	Direct observation	Stomatochory	69	Ripe	100
		Sylvia borin	Direct observation	Stomatochory	1	Ripe	100
		Turdus merula	Direct observation	Stomatochory	27	Ripe	100
Myrtus communis	Berry-like	Passer domesticus	Direct observation	Stomatochory	1	Ripe	40
		Psittacula krameri	Direct observation	Epizoochory	1	Ripe	100
		Psittacula krameri	Direct observation	Stomatochory	10	Ripe	57
		Turdus merula	Direct observation	Stomatochory	2	Ripe	100
Platycladus orientalis	Dry	Myiopsitta monachus	Perch	Stomatochory	4	Unripe	65
		Psittacula krameri	Direct observation	Epizoochory	3	Unripe	100
		Psittacula krameri	Direct observation	Stomatochory	2	Unripe	50
Pyrus bourgaena	Drupaceous	Cyanopica cooki	Perch	Stomatochory	2	Ripe	100
		Myiopsitta monachus	Direct observation	Stomatochory	2	Unripe	50
		Myiopsitta monachus	Perch	Stomatochory	1	Ripe	100
		Psittacula krameri	Direct observation	Stomatochory	2	Unripe	0
		Psittacula krameri	Perch	Stomatochory	2	Ripe	100
		Psittacula krameri	Perch	Stomatochory	2	Unripe	50
Rubus ulmifolius	Berry-like	Turdus merula	Direct observation	Stomatochory	1	Ripe	100
Silybum marianum	Dry	Psittacula krameri	Direct observation	Stomatochory	61	Ripe	80
Stypnolobium japonicum	Drupaceous	Myiopsitta monachus	Direct observation	Stomatochory	2	Ripe	50
		Myiopsitta monachus	Direct observation	Stomatochory	8	Unripe	20.8
		Psittacula krameri	Direct observation	Stomatochory	2	Ripe	30
		Psittacula krameri	Direct observation	Stomatochory	20	Unripe	30

## Sheet: Info
Percentage of intact seeds in uni-seeded fruits (mainly drupaceous) and multi-seeded fruits (mainly dry and berry-like) dispersed by stomatochory, synzoochory and epizoochory (N: total number of fruits dispersed). The percentage of seed in multi-seeded fruits was estimated as a proportion of consumption per fruit. Fruits and seeds were collected when birds dropped them after being transported awa…
